# Supplementary material for: Extraction of Clinically Relevant Temporal Gait Parameters from IMU Sensors Mimicking the Use of Smartphones
Source: Sensors (Basel). 2025 Jul 18;25(14):4470. doi: 10.3390/s25144470 (PMC12299727; doi:10.3390/s25144470)
Supplement: Supplementary file 1 [file sensors-25-04470-s001.zip]

Archive with 1 entries (1 files):
- sensors-3683247-supplementary.pdf
